# Supplementary material for: Impact of COVID-19 on Urology Practice: A Global Perspective and Snapshot Analysis
Source: J Clin Med. 2020 Jun 3;9(6):1730. doi: 10.3390/jcm9061730 (PMC7356721; doi:10.3390/jcm9061730)
Supplement: Supplementary file 1 [file jcm-09-01730-s001.zip]

Archive with 4 entries (4 files):
- Suppl1- Appendix A - SIU survey.docx
- __MACOSX/._Suppl1- Appendix A - SIU survey.docx
- Suppl2 - Appendix B -Countries Included.docx
- __MACOSX/._Suppl2 - Appendix B -Countries Included.docx
